# Supplementary material for: A Pilot Study on Oxidative Stress during the Recovery Phase in Critical COVID-19 Patients in a Rehabilitation Facility: Potential Utility of the PAOT® Technology for Assessing Total Anti-Oxidative Capacity
Source: Biomedicines. 2023 Apr 28;11(5):1308. doi: 10.3390/biomedicines11051308 (PMC10216138; doi:10.3390/biomedicines11051308)
Supplement: Supplementary file 1 [file biomedicines-11-01308-s001.zip]

Archive with 1 entries (1 files):
- biomedicines-2124990-supplementary.pptx
